# Supplementary material for: Systemic and Lower Respiratory Tract Immunity to SARS-CoV-2 Omicron and Variants in Pediatric Severe COVID-19 and Mis-C
Source: Vaccines (Basel). 2022 Feb 10;10(2):270. doi: 10.3390/vaccines10020270 (PMC8879098; doi:10.3390/vaccines10020270)
Supplement: Supplementary file 1 [file vaccines-10-00270-s001.zip]

Archive with 1 entries (1 files):
- vaccines-1586964-supplementary.pdf
